# Supplementary material for: ART outcomes of patients in women with Isolated Hypogonadotropic Hypogonadism: a retrospective study in China
Source: BMC Pregnancy Childbirth. 2023 Apr 14;23:255. doi: 10.1186/s12884-023-05579-5 (PMC10103367; doi:10.1186/s12884-023-05579-5)
Supplement: Supplementary file 1 — Additional file 1: Supplementary Table 1. ROC curves of selected ovarian reservation related markers in COS cycles to predict high and low ovarian response in IHH patients. Supplementary Table 2. Univariate logistic regression analyse of clinical pregnancy in IHH group. Supplementary Table 3. Linear regression model for the usage of Gn in IHH patients who underwent ET. [file 12884_2023_5579_MOESM1_ESM.xlsx]

## Sheet: SuppTable I
Supplementary Table 1. ROC curves of selected ovarian reservation related markers in COS cycles to predict high and low ovarian response in IHH patients
Variable	High response				Low response
	AUC	SE	95% CI	P value	AUC	SE	95% CI	P value
AMH	0.7672	0.09921	0.5728 to 0.9617	<0.05	0.776	0.077	0.6239 to 0.9277	<0.01
AFC	0.5465	0.08529	0.3793 to 0.7137	0.56	0.68	0.075	0.5292 to 0.8258	0.06
Basal FSH	0.5057	0.07233	0.3640 to 0.6475	0.93	0.583	0.094	0.3992 to 0.7678	0.34
FOI	0.7133	0.06606	0.5839 to 0.8428	<0.01	0.8135	0.087	0.6424 to 0.9846	<0.01

## Sheet: SuppTable 2
Supplementary Table 2. Univariate logistic regression analyse of clinical pregnancy in IHH group
Variables	Odds ratio	95% confidence interval	P value
Age	0.9145	0.791 to 1.042	0.19
Partners Age	0.9356	0.834 to 1.039	0.22
BMI	1.154	0.994 to 1.371	0.08
Basal FSH	1.193	0.890 to 1.624	0.25
Basal E2	0.9937	0.984 to 1.002	0.13
Basal LH	1.144	0.805 to 1.720	0.47
AMH	1.489	1.049 to 1.892	0.011
AFC	1.095	0.986 to 1.234	0.1
FOI	1.029	0.785 to 1.415	0.83
Starting Gn doses	0.9944	0.986 to 1.002	0.14
Stimulation days	1.005	0.894 to 1.128	0.08
Total Gn doses	0.999	0.997 to 1.000	0.89
E2 on day of hCG trigger	0.9999	0.998 to 1.000	0.18
Number of transferable embryos	0.929	0.812 to 1.054	0.26
Number of excellent quality embryos	0.9615	0.831 to 1.108	0.58
Number of transferred embryos	0.6909	0.543 to 0.998	0.68
BMI, body mass index; FSH, follicle-stimulating hormone; E2, estradiol; LH, luteinizing hormone; AMH, anti-Mullerian hormone; FOI, follicle-to-oocyte index; Gn, Gonadotropin

## Sheet: SuppTable 3
Supplementary Table 3. Linear regression model for the usage of Gn in IHH patients who underwent ET
Dependent Variables	Variable	P value	Slope
Starting Gn doses (IU)	AMH	<0.05	-22.3
	AFC	0.21	-2.89
	Patient age	<0.0001	10.47
	FOI	0.8368	1.061
	Low FOI	0.0221	-207.3
	Normal FOI	0.282	2.664
Total Gn doses (IU)	AMH	<0.01	-196.2
	AFC	0.89	-0.2
	Patient age	<0.01	149.4
	FOI	0.5648	-0.1185
	Low FOI	0.7416	-13.2
	Normal FOI	0.2648	68.22
Stimulation days	AMH	0.47	-0.42
	AFC	<0.05	0.21
	Patient age	0.99	-0.0018
	FOI	0.6122	41.69
	Low FOI	0.4656	5.011
	Normal FOI	0.7223	-0.1126
AMH, anti-Mullerian hormone; FOI, follicle-to-oocyte index
